# Supplementary material for: Identification and validation of energy metabolism-related genes in diabetic kidney disease through integrated bioinformatics and in vivo analysis
Source: Hereditas. 2026 Jan 28;163:33. doi: 10.1186/s41065-026-00632-7 (PMC12924410; doi:10.1186/s41065-026-00632-7)
Supplement: Supplementary file 1 — Supplementary Material 1. [file 41065_2026_632_MOESM1_ESM.xls]

## Sheet: Table S1. EMRGs
x
PRKAG2
PPARD
MEF2D
ESRRA
RXRA
PPARA
TFB1M
PPARGC1B
PPP3CB
PRMT1
MED1
MAPK14
FOXO3
NCOA1
FOXO1
MEF2A
PPP3R1
HDAC1
PRKAB2
CREB1
CAMK2G
UCP2
PPARGC1A
PRKAA2
INS
UCP3
PRKAA1
LEP
STK11
GHRL
ADIPOQ
BGLAP
PPARG
G6PD
PRKAB1
CS
UCP1
PRKAG3
C1QBP
CNR1
HIF1A
SIRT3
AMPD3
PTEN
SLC2A1
FASN
GSK3B
NPY
GCG
HCRT
NFU1
LDHA
GAPDH
AMPD1
FTO
TP53
NR1H2
MFN2
GLUD1
NRF1
TIGAR
COX5A
PKM
APOE
SIRT1
SLC2A4
ISCA2
PRKAG1
COX4I1
IGF1
AKT1
HK2
DNAH8
LEPR
GLUL
NPPA
PDP1
BOLA3
FH
IBA57
MDH2
LIPE
ACO2
SOD1
CAT
ACACA
ADRB3
ATP5IF1
DLD
POMC
CYCS
VDAC1
MC4R
TFAM
HK1
ITPR3
PLIN1
TKT
HADHB
SOD2
BDNF
MB
NAMPT
ALDOA
CARTPT
OPA1
CPT1A
CCK
PFKFB3
ACLY
ACAD9
CD36
ACO1
ADRB2
PRDX6
FFAR4
ACADM
OGDH
MTOR
RETN
IL6
TSPO
IGFBP3
ACACB
IGFBP2
SLC25A27
AGRP
GLP1R
LPL
ADIPOR1
NDUFS4
MCHR1
PRDX2
ISCA1
ADIPOR2
PNPLA2
ENO2
LIAS
PGAM1
ACSL3
FBP1
PYY
ESR1
TAFAZZIN
ABCB1
AK1
CKB
SDHB
CAMK4
FABP5
DLAT
ENO1
PLA2G1B
SDHA
RPS6KB1
INSR
HTT
CHKA
CRH
TSC2
PGK1
PDHA1
PRKN
ATP5F1E
CRTC2
H6PD
LMNA
GNB1
BCAT2
CLPP
ATP5F1A
PLA2G2A
SST
SLC25A3
IRS1
ACE
SLC25A5
IGFBP1
DLST
SPX
VIP
SHMT2
PFKP
MT-CO1
IMMT
NR1I2
GFPT2
PPRC1
SLC25A4
IRS2
NR1I3
MYC
CBS
SREBF1
ADSL
SCD
CAMKK2
ALB
NLRX1
POLG
IGF1R
FGF21
MARK1
ASPSCR1
CYP19A1
OMA1
GCK
EP300
CISD1
MCHR2
PCK2
ANKRD23
CEBPA
TXN
VIM
FAAH
PFAS
TPI1
HSP90B1
NR1D1
GFPT1
CEBPB
CKM
TXNIP
HSPA8
BCL2
PDK1
PHGDH
PRDX1
YAP1
MFN1
NME4
PC
HSP90AA1
PIM3
EDN1
PCK1
SLC3A2
SIRT5
MYH7
KCNJ11
ATF4
SLC1A5
GSR
CA2
ABCC1
ADCY3
SLC16A1
GNAS
SCD5
LPIN1
ATM
