# Supplementary material for: Identification and validation of energy metabolism-related genes in diabetic kidney disease through integrated bioinformatics and in vivo analysis
Source: Hereditas. 2026 Jan 28;163:33. doi: 10.1186/s41065-026-00632-7 (PMC12924410; doi:10.1186/s41065-026-00632-7)
Supplement: Supplementary file 2 — Supplementary Material 2. [file 41065_2026_632_MOESM2_ESM.xls]

## Sheet: Table S2. mRNA-miRNA list
mRNA	miRNA
ALB	hsa-miR-30a-5p
ALB	hsa-miR-1-3p
ALB	hsa-miR-155-5p
ALB	hsa-miR-124-3p
ALB	hsa-miR-203a-3p
ALB	hsa-miR-27a-5p
IGF1	hsa-miR-155-5p
IGF1	hsa-miR-16-5p
IGF1	hsa-miR-182-5p
IGF1	hsa-miR-210-3p
IGF1	hsa-miR-214-3p
IGF1	hsa-miR-27a-3p
IGF1	hsa-miR-34a-5p
CD36	hsa-miR-103a-3p
CD36	hsa-miR-107
CD36	hsa-miR-124-3p
CD36	hsa-miR-129-2-3p
CD36	hsa-miR-16-5p
CD36	hsa-miR-195-5p
CD36	hsa-miR-27a-3p
CD36	hsa-miR-29a-3p
CD36	hsa-miR-34b-5p
CD36	hsa-miR-671-5p
CD36	hsa-miR-374a-5p
LPL	hsa-let-7d-3p
LPL	hsa-let-7e-3p
LPL	hsa-miR-105-5p
LPL	hsa-miR-185-5p
LPL	hsa-miR-19a-5p
LPL	hsa-miR-19b-1-5p
LPL	hsa-miR-200b-3p
LPL	hsa-miR-200c-3p
LPL	hsa-miR-204-5p
LPL	hsa-miR-22-5p
LPL	hsa-miR-29a-3p
LPL	hsa-miR-29b-3p
LPL	hsa-miR-29c-3p
LPL	hsa-miR-31-5p
LPL	hsa-miR-338-3p
LPL	hsa-miR-342-3p
LPL	hsa-miR-429
LPL	hsa-miR-484
LPL	hsa-miR-574-3p
LPL	hsa-miR-625-5p
LPL	hsa-miR-1-3p
LPL	hsa-miR-1343-3p
LPL	hsa-miR-10b-5p
LPL	hsa-miR-155-5p
LPL	hsa-miR-27a-3p
LPL	hsa-miR-520f-3p
LPL	hsa-miR-374a-5p
LPL	hsa-miR-124-3p
UCP2	hsa-miR-16-5p
UCP2	hsa-miR-522-5p
UCP2	hsa-miR-1-3p
UCP2	hsa-miR-124-3p
UCP2	hsa-miR-103a-3p
UCP2	hsa-miR-107
UCP2	hsa-miR-128-3p
UCP2	hsa-miR-129-2-3p
UCP2	hsa-miR-146a-5p
UCP2	hsa-miR-21-5p
UCP2	hsa-miR-26a-5p
UCP2	hsa-miR-374a-5p
