# Supplementary material for: Identification and validation of energy metabolism-related genes in diabetic kidney disease through integrated bioinformatics and in vivo analysis
Source: Hereditas. 2026 Jan 28;163:33. doi: 10.1186/s41065-026-00632-7 (PMC12924410; doi:10.1186/s41065-026-00632-7)
Supplement: Supplementary file 3 — Supplementary Material 3. [file 41065_2026_632_MOESM3_ESM.xls]

## Sheet: Table S3. mRNA-TF list
node1	node2
ALB	FOXA1
ALB	HOXB13
CD36	FOXA1
IGF1	AR
IGF1	CTCF
IGF1	EP300
IGF1	ERG
IGF1	FOXA1
IGF1	FOXA2
IGF1	GATA2
IGF1	HOXB13
IGF1	PGR
IGF1	RAD21
IGF1	RUNX1
IGF1	SATB1
IGF1	SMC3
IGF1	SPI1
IGF1	STAG1
IGF1	TAL1
IGF1	TLE3
IGF1	ZNF143
UCP2	AR
UCP2	BCL11A
UCP2	BCL6
UCP2	BHLHE40
UCP2	BRD4
UCP2	CDK9
UCP2	E2F4
UCP2	E2F6
UCP2	EBF1
UCP2	EGR1
UCP2	ELF1
UCP2	EP300
UCP2	ETS1
UCP2	FOXA1
UCP2	FOXA2
UCP2	GABPA
UCP2	GATA1
UCP2	GATA2
UCP2	GRHL2
UCP2	HDAC1
UCP2	HOXB13
UCP2	KLF4
UCP2	MAX
UCP2	MECOM
UCP2	MYC
UCP2	MYCN
UCP2	NFYA
UCP2	NFYB
UCP2	NR2F2
UCP2	NRF1
UCP2	POLR2A
UCP2	RELA
UCP2	RFX5
UCP2	RUNX1
UCP2	SNAI2
UCP2	SP1
UCP2	SP2
UCP2	SPI1
UCP2	TAL1
UCP2	TBP
UCP2	TFAP2A
UCP2	TLE3
UCP2	USF1
UCP2	USF2
